# Supplementary material for: De Novo Transcriptome Assembly and EST-SSR Marker Development and Application in Chrysosplenium macrophyllum
Source: Genes (Basel). 2023 Jan 21;14(2):279. doi: 10.3390/genes14020279 (PMC9956384; doi:10.3390/genes14020279)
Supplement: Supplementary file 1 [file genes-14-00279-s001.zip]

Archive with 1 entries (1 files):
- genes-2124600-supplementary.xlsx
