# Supplementary material for: De Novo Transcriptome Assembly and EST-SSR Marker Development and Application in Chrysosplenium macrophyllum
Source: Genes (Basel). 2023 Jan 21;14(2):279. doi: 10.3390/genes14020279 (PMC9956384; doi:10.3390/genes14020279)
Supplement: Supplementary file 1 [file genes-14-00279-s001.zip › genes-2124600-supplementary.xlsx]

## Sheet: Table S1
Table S1 Cross-species amplification of the 39 microsatellite loci in Chrysosplenium.
Markers	Amplification
	in C. ramosum	in C. serreanum	in C. japonicum	in C. griffithii var. intermedium	in C. glossophyllum	in C. alternifolium	in C. microspermum	in C. giraldianum	in C. qinlingense	in C. lectus-cochleae	in C. axillare	in C. forrestii	in C. lanuginosum	in C. delavayi	in C. hydrocotylifolium	in C. nudicaule
CsSSR1	–	–	–	–	–	–	–	–	–	–	–	–	+	–	+	+
CsSSR2	–	–	–	–	+	+	+	–	+	+	+	–	+	+	+	+
CsSSR3	+	+	+	+	+	+	+	+	+	+	+	+	+	+	–	–
CsSSR4	–	–	–	–	–	–	–	–	–	–	–	–	–	–	+	+
CsSSR5	+	+	+	+	–	+	+	+	+	–	+	+	+	–	+	–
CsSSR7	–	–	–	–	+	+	+	–	–	+	+	+	+	–	+	+
CsSSR8	–	–	–	–	–	–	–	–	–	–	–	–	+	–	+	+
CsSSR9	–	–	–	–	–	–	–	–	–	–	–	–	–	–	+	–
CsSSR10	–	–	–	–	–	–	–	–	–	–	–	–	+	+	+	–
CsSSR12	–	–	–	–	–	+	–	–	–	+	+	–	–	–	+	+
CsSSR14	–	–	–	+	+	+	–	+	+	–	+	+	–	–	+	–
CsSSR15	+	+	+	+	+	+	+	+	+	+	+	+	+	+	–	–
CsSSR16	–	–	–	–	–	–	–	–	–	–	–	–	+	–	+	+
CsSSR17	+	+	+	+	+	+	+	+	+	+	+	+	+	+	+	+
CsSSR18	+	+	+	+	+	+	+	+	+	+	+	+	+	+	+	+
CsSSR20	–	–	–	–	–	–	–	–	–	–	–	–	+	+	+	–
CsSSR23	+	+	+	–	–	–	–	+	+	–	–	+	+	+	+	+
CsSSR24	–	+	–	–	–	–	–	–	–	–	–	–	+	+	+	+
CsSSR25	+	+	+	+	+	+	+	+	+	+	+	+	+	+	+	+
CsSSR27	–	–	–	–	+	+	+	–	+	–	+	–	+	–	+	+
CsSSR28	–	–	–	+	+	+	–	–	–	–	–	–	–	–	–	–
CsSSR29	–	–	–	–	–	–	–	+	–	–	–	–	–	–	–	–
CsSSR30	+	+	+	+	+	+	+	+	+	+	–	+	–	–	+	+
CsSSR31	+	+	+	+	+	+	+	+	+	+	+	+	+	+	–	–
CsSSR34	–	–	–	–	+	+	+	–	–	+	+	–	+	+	+	+
CsSSR35	–	–	–	–	–	–	–	–	–	–	–	–	+	+	+	+
CsSSR37	+	+	+	+	+	+	+	+	+	+	+	+	–	+	+	+
CsSSR40	–	–	–	–	–	–	–	–	–	–	–	–	–	–	–	–
CsSSR41	–	–	–	+	–	–	–	–	–	–	–	–	+	–	+	+
CsSSR43	–	–	–	–	–	–	–	–	–	–	–	–	–	–	+	–
CsSSR44	–	–	–	–	–	–	–	–	–	–	–	–	–	–	–	–
CsSSR45	+	+	+	–	–	–	+	+	–	+	–	+	+	+	+	+
CsSSR47	+	+	+	–	+	–	–	–	–	–	–	–	+	–	+	+
CsSSR48	–	–	–	–	–	–	–	–	–	–	–	–	+	–	+	+
CsSSR50	+	+	+	+	+	+	–	–	–	+	+	–	+	+	+	+
CsSSR53	–	–	–	–	–	–	–	–	–	–	–	–	–	–	+	+
CsSSR54	+	+	+	+	+	+	+	+	+	+	+	–	+	+	+	+
CsSSR55	–	–	–	–	–	–	–	–	–	–	–	–	–	–	–	–
CsSSR57	+	+	–	–	–	–	+	+	–	–	–	–	–	+	+	–
"+" indicates successful PCR amplification, and "–" indicates failed PCR amplification.

## Sheet: Table S2
Table S2 Characteristics of polymorphic SSR loci tested in 60 individuals of C. macrophyllum
Primers	Primer sequence (5'-3')	Repeat motif	Size(bp)	GenoDive						Polygene
				Na	Ne	Ho	He	Fis		Ho	He	PIC	I
CsSSR2	F:CGACACGATGATGCTGATGA	(ACC)5	150	7	2.333	0.675	0.632	-0.067		0.61	0.651	0.606	1.309
	R:TGTTGAGCGGAAGAGTACGG
CsSSR3	F:GGCTGGTTTTATGATGCCGA	(ATA)6	107	9	2.451	0.583	0.67	0.13		0.558	0.779	0.744	1.662
	R:ACACTGAAGAACTGTTGCTGAG
CsSSR5	F:ACCCTTAACCAATCTATCCACCT	(CT)7	149	15	2.797	0.693	0.707	0.02		0.636	0.869	0.855	2.224
	R:TCCACTCCGAGAAACAACAGT
CsSSR15	F:CCAACTGCCTCCTCTAGCTA	(AG)7	169	9	2.219	0.559	0.621	0.099		0.51	0.658	0.598	1.361
	R:TCTTGAGAATGCGTACGGAGA
CsSSR16	F:TATCCCCAGTAGTCCCCACA	(GTC)5	145	8	1.959	0.594	0.543	-0.096		0.538	0.656	0.613	1.356
	R:AGATTTCGATATGGAGGTCAACC
CsSSR23	F:GCAACGTCAAAATCCACCAT	(TC)6	130	12	2.483	0.609	0.669	0.09		0.566	0.732	0.697	1.673
	R:TTCCCAAACATGGCCTCTGT
CsSSR30	F:CCCAAATTGCACAAAGAACACA	(TCA)5	156	5	2.682	0.794	0.67	-0.186		0.729	0.694	0.639	1.316
	R:CACCAAGCCACACTGTCAAA
CsSSR44	F:CCCCATTACTACTACGAATTGGT	(AG)6	115	7	1.591	0.386	0.437	0.115		0.367	0.604	0.565	1.239
	R:TATCCGTCTGAGCTGTTTCG
CsSSR45	F:TGAGGCTGCTAGTGAAATGGA	(AGA)5	121	8	2.746	0.797	0.68	-0.172		0.731	0.732	0.697	1.55
	R:TGCATCCTCGCCTTCATTTG
CsSSR50	F:CCTCCCTGCTTCCTCTCAAA	(CT)7	122	14	2.172	0.576	0.607	0.052		0.539	0.696	0.667	1.636
	R:TCTTGAAGCTTGATGTGGCC

## Sheet: Table S3
Table S3 Nei’s genetic distance among 12 populations C. macrophyllum.
Populations	ZJ	BD	WG	HY	NJ	GD	JL	PA	LA	YS	TS	XE
ZJ
BD	0.11
WG	0.105	0.113
HY	0.043	0.13	0.101
NJ	0.133	0.056	0.124	0.135
GD	0.098	0.089	0.064	0.121	0.112
JN	0.114	0.098	0.091	0.131	0.102	0.08
PA	0.192	0.172	0.198	0.249	0.183	0.123	0.174
LA	0.166	0.183	0.192	0.205	0.177	0.167	0.175	0.157
YS	0.167	0.173	0.184	0.188	0.164	0.149	0.19	0.217	0.241
TS	0.092	0.107	0.056	0.112	0.099	0.047	0.081	0.144	0.171	0.154
XE	0.092	0.09	0.108	0.116	0.108	0.083	0.082	0.122	0.133	0.146	0.099

## Sheet: Table S4
Table S4 Analysis of molecular variance for C. macrophyllum populations.
Source	DF	SS	MS	Varivance Component	Percentage of Variation (%)
Within Individuals	1776	3940.39	2.219	2.219	66.062
Among Individuals	472	993.829	2.106	-0.028	-0.842
Among Populations	110	2766.08	25.146	1.168	34.78
Total	2358	7700.3	3.266	3.358	100
Fixation Index	0.348*
*: p < 0.001, p values based on 9,999 permutations.
